# Supplementary material for: Screening of In-Vitro Anti-Inflammatory and Antioxidant Activity of Sargassum ilicifolium Crude Lipid Extracts from Different Coastal Areas in Indonesia
Source: Mar Drugs. 2021 Apr 28;19(5):252. doi: 10.3390/md19050252 (PMC8146618; doi:10.3390/md19050252)
Supplement: Supplementary file 1 [file marinedrugs-19-00252-s001.zip]

Archive with 1 entries (1 files):
- marinedrugs-1175723-supplementary.pdf
